# Supplementary material for: Use of Molecular Logic Gates for the Tuning of Chemosensor Dynamic Range
Source: Molecules. 2024 Sep 12;29(18):4330. doi: 10.3390/molecules29184330 (PMC11434483; doi:10.3390/molecules29184330)
Supplement: Supplementary file 1 [file molecules-29-04330-s001.zip]

Archive with 1 entries (1 files):
- molecules-3081564-supplementary.pdf
